# Supplementary material for: An Automated “Hands-Off” Method for Sampling Mainstream Smoke from Cannabis Cigarettes
Source: Toxics. 2024 Apr 26;12(5):313. doi: 10.3390/toxics12050313 (PMC11125762; doi:10.3390/toxics12050313)
Supplement: Supplementary file 1 [file toxics-12-00313-s001.zip]

Archive with 2 entries (2 files):
- HempPaper SI_final-review.pdf
- Supplementary Table S1.xlsx
