# Supplementary material for: An Automated “Hands-Off” Method for Sampling Mainstream Smoke from Cannabis Cigarettes
Source: Toxics. 2024 Apr 26;12(5):313. doi: 10.3390/toxics12050313 (PMC11125762; doi:10.3390/toxics12050313)
Supplement: Supplementary file 1 [file toxics-12-00313-s001.zip › Supplementary Table S1.xlsx]

## Sheet: Table S2
Table S1. Chemical compound emission (ng/puff) from hemp and conventional cigarette under different puff profiles
sampleID	S1-1	S1-2	S2-1	S2-2	S3-1	S3-2	S4-1	S4-2	S5-1	S5-2
material	hemp	hemp	hemp	hemp	hemp	hemp	tobacco	tobacco	hemp	hemp
puff profile	HiFlow	HiFlow	MedFlow	MedFlow	LowFlow	LowFlow	MDPH	MDPH	MDPH	MDPH
Grav. Mass	3510000	2.52667e+06		4.32067e+06	3.63667e+06	4.15333e+06
Total Organic Carbon	2.44082e+06	2.83944e+06	2.18075e+06	2.0909e+06	3.69129e+06	1.43712e+06	175633	258591	2.07715e+06	2.96974e+06
Total Elemental Carbon	310219	658657	389014	313681	457917	153335	11274.3	18280.1	147778	491917
Total Carbon	2.75104e+06	3.49809e+06	2.56976e+06	2.40458e+06	4.14921e+06	1.59045e+06	186907	276871	2.22493e+06	3.46166e+06
Formaldehyde	52	34.6667	2.68156	18.1006	0	29.3333
Acetaldehyde	41221.3	40505.3	46722.2	45384.8	43200.7	40052
Acrolein	0	0	592.626	0	0	0
Acetone	1909.33	1681.33	632.849	1409.16	1186	1205.33
Propionaldehyde	2372.67	2263.33	2554.86	2383.91	2332	2406
Crotonaldehyde	766	637.333	441.788	427.039	560	672
2-Butanone (Mek)	558.667	498.667	566.48	435.084	509.333	588
N-Butyraldehyde	2682	2566	2880	2500.56	2664	2826.67
Benzaldehyde	94.6667	123.333	151.508	16.0894	92.6667	80.6667
Isovaleraldehyde	2864.67	2877.33	2930.28	2509.94	3072	3240
Valeraldehyde	101.333	100	96.5363	107.263	111.333	79.3333
O-Tolualdehyde	0	0	0	0	0	0
M+P-Tolualdehyde	43.3333	38	16.7598	50.9497	56	34.6667
Hexaldehyde	744.667	347.333	225.251	532.961	206.667	884.667
Cannabidivarin	990	2022.33	715.642	730.056	4438.67	195
Cannabidivarinic Acid	0	0	0	0	0	0
Tetrahydrocannabivarin	0	0	0	0	0	0
Cannabidiolic Acid	2785.67	5344.33	488.715	6946.26	5090.67	3547.33
Cannabidiol	760281	948646	582505	637454	1121424	561783
Cannabigerol	5053.67	7529.33	3276.54	4866.03	7986.67	3202.33
Tetrahydrocannabivarinic Acid	883.667	0	0	1272.07	432	190.333
Cannabinol	11855.3	13808	8504.92	9602.01	17870.7	8624.67
Cannabigerolic Acid	4265	6060.33	3632.51	3320.78	6596.67	3292.33
Delta9-Tetrahydrocannabinol	12621.3	11812.7	7702.79	10663.2	14719.3	8063.67
Delta8-Tetrahydrocannabinol	3943.67	3244.67	702.905	0	3139	1761.67
Cannabicyclol	904.667	0	1688.72	3042.57	0	0
Cannabinolic Acid	3513.33	7570.33	3463.58	4046.82	7891	3894.33
Cannabichromene	29766.7	37046.7	22944.8	26400.3	43628.7	21494
Tetrahydrocannabinolic Acid	0	3382	0	2563.24	0	0
Cannabicyclolic Acid	0	81.3333	3702.91	5527.37	504.333	167
Cannabichromene Acid	0	0	0	0	0	0
Naphthalene	62.653	68.8883		126.98	87.642	137.215
2-Methylnaphthalene	54.0793	108.671		154.307	101.99	164.474
1-Methylnaphthalene	43.3897	76.1763		92.036	61.0897	95.3917
1+2Ethylnaphthalene	31.1883	47.9803		69.1807	33.7863	51.9483
2-Methylbiphenyl	12.7883	11.3147		14.6068	5.551	9.13233
Biphenyl	320.659	142.132		414.487	85.4083	148.397
2,6+2,7-Dimethylnaphthalene	37.0733	48.7637		74.2877	36.0067	55.5137
1,3+1,6+1,7-Dimethylnaphth	72.3033	113.711		104.992	81.2157	111.985
1,4+1,5+2,3-Dimethylnaphth	27.855	45.551		30.4133	37.173	56.114
1,2-Dimethylnaphthalene	6.19167	10.715		6.72335	0	10.8053
3-Methylbiphenyl	304.119	32.9443		520.883	21.452	231.039
Acenaphthylene	22.3657	23.2197		46.6347	22.534	47.0193
1,8-Dimethylnaphthalene	29.9703	0		25.5077	0	21.515
4-Methylbiphenyl	21.4867	24.6543		24.7854	19.992	23.7097
Acenaphthene	25.1763	12.9063		36.0117	0	33.7863
Dibenzofuran	89.7803	60.3283		132.608	50.345	83.8043
2,3,5+I-Trimethylnaphthalene	9.10467	0		0	0	0
2,4,5-Trimethylnaphthalene	0	0		0	0	2.95033
Fluorene	50.516	21.429		0	28.1323	43.3297
1,4,5-Trimethylnaphthalene	43.655	72.3307		66.4636	56.8453	64.209
1-Methylfluorene	111.174	45.929		115.288	44.571	108
Phenanthrene	40.0823	32.495		38.1114	33.191	40.0087
Anthracene	16.9083	13.1527		0	41.3007	0
2-Methylanthracene	9.089	5.849		10.2003	6.35633	12.4907
2-Methylphenanthrene	9.31133	10.222		10.6917	7.26967	9.69
4,5-Methylenephenanthrene	7.41067	7.885		3.37508	6.42367	0
1-Methylphenanthrene	14.6	21.384		30.6248	21.502	39.401
2-Phenylnaphthalene	8.20533	6.22467		7.22715	7.22	7.542
1,7-Dimethylphenanthrene	3.10033	0		0	0	0
3,6-Dimethylphenanthrene	0	1.99367		0	0	0
Fluoranthene	16.3087	9.65933		14.9092	13.349	15.292
Pyrene	18.4863	7.93867		18.0962	12.5937	17.9807
Retene	0	0		0	0	0
benzo(a)fluorene	57.0223	54.616		77.3216	76.0643	101.942
benzo(b)fluorene	0	0		0	0	0
4-Methylpyrene	0	0		0	0	0
1-Methylpyrene	67.8943	7.37067		100.859	44.1923	83.1307
Benzonaphthothiophene	132.88	111.868		148.929	146.082	182.086
benzo(ghi)fluoranthene	71.96	74.7057		117.775	124.049	160.798
benzo(c)phenanthrene	58.9417	57.56		97.2808	98.3653	124.957
9-Phenylanthracene	0	15.4223		28.4658	25.5333	37.5047
cyclopenta(c,d)pyrene	0	0		0	0	0
benz(a)anthracene	0	0		0	0	0
Triphenylene	19.1773	5.63133		24.0422	14.4173	0
Chrysene	15.3773	4.649		19.0616	16.7117	18.5563
Benzanthrone	0	0		11.0953	0	0
5-Methylchrysene	0	0		0	0	0
6-Methylchrysene	0	0		0	0	0
7-methylbenz(a)anthracene	0	0		0	0	0
7,12-dimethylbenz(a)anthracene	0	0		0	0	0
benzo(b)fluoranthene	0	0		0	0	0
benzo(j)fluoranthene	4.60933	0		0	0	0
benzo(k)fluoranthene	8.875	0		0	0	0
benzo[e]pyrene	0	0		0	0	0
benzo[a]pyrene	5.55867	0		0	0	0
Perylene	0	0		0	0	0
3-Methylcholanthrene	0	0		0	0	0
7-methylbenzo(a)pyrene	0	0		0	0	0
indeno[123-cd]fluoranthene	7.52433	2.364		0	0	0
9,10-dihydrobenzo(a)pyrene-7(8h)-one	0	0		0	0	0
dibenzo(a,h)acridine	11.7247	3.733		0	0	0
dibenzo(a,j)acridine	0	0		0	0	0
dibenzo(ah)anthracene	0	0		41.935	0	0
indeno[123-cd]pyrene	24.0087	15.4353		24.8987	22.1403	21.7823
dibenzo(ac)anthracene	56.1047	38.5433		69.4555	54.6147	64.0547
benzo(b)chrysene	0	0		0	0	0
Picene	0	0		0	0	0
benzo(ghi)perylene	0	0		0	0	0
Anthanthrene	0	0		0	0	0
dibenzo(a,l)pyrene	0	0		0	0	0
dibenzo(b,k)pyrene	0	0		0	0	0
dibenzo(a,e)pyrene	0	0		0	0	0
Coronene	0	0		0	0	0
dibenzo(a,i)pyrene	167.366	0		0	0	0
dibenzo(a,h)pyrene	0	0		0	0	0
1-Nitronaphthalene	236.107	246.36		345.668	271.585	269.072
1-Methyl-5-Nitronaphthalene	0	0		0	0	0
2-Nitronaphthalene	0	7.78567		13.9311	5.51933	12.4883
2-Nitrobiphenyl	11.3983	11.9523		17.6326	14.4293	13.565
2-Methyl-4-Nitronaphthalene	61.247	38.996		60.247	55.396	41.6847
1-Methyl-4-Nitronaphthalene	50.5827	32.276		49.3807	44.8997	34.6197
1-Methyl-6-Nitronaphthalene	29.3207	31.571		45.4109	36.5227	36.366
3-Nitrobiphenyl	0	105.971		0	0	0
4-Nitrobiphenyl	264.966	222.042		288.303	260.586	240.899
1,3-Dinitronaphthalene	21.032	21.8703		48.6489	46.738	22.7703
1,5-Dinitronaphthalene	3.05733	3.92967		0	4.43867	0
5-Nitroacenaphthene	0	5.60467		10.734	8.12767	8.42967
2-Nitrofluorene	16.747	19.5407		0	0	0
9-Nitroanthracene	0	0		6.90268	11.639	9.75
4-Nitrophenanthrene	15.4193	13.052		24.0784	22.6383	15.9397
9-Nitrophenanthrene	0	0		0	0	2.05533
3-Nitrophenanthrene	0	0		46.802	69.7613	55.6147
1,8-Dinitronaphthalene	0	24.833		10.1239	6.60733	10.8963
2-Nitrophenanthrene	54.8683	0		147.19	79.1147	741.605
2-Nitroanthracene	0	62.828		68.5706	0	0
2-Nitrofluoranthene	12.6393	0		17.7925	9.47767	15.3903
3-Nitrofluoranthene	0	0		0	0	0
4-Nitropyrene	0	0		0	0	0
1-Nitropyrene	0	0		0	0	0
2-Nitropyrene	0	0		0	0	0
7-nitrobenz(a)anthracene	0	0		0	0	7.438
6-Nitrochrysene	0	0		0	0	0
3-Nitrobenzanthrone	29.088	15.6277		37.3746	26.1257	20.188
1,3-Dinitropyrene	0	0		0	0	0
1,6-Dinitropyrene	3.25333	5.87733		5.30816	0.077	1.24933
6A+1E-Nitrobenzopyrene	0	0		7.36525	0.657333	1.394
1,8-Dinitropyrene	0	0		0	0	0
3-nitrobenzo[e]pyrene	0	0		0	0	0
2,7-Dinitrofluorene	0	0		0	0	0
2,7-Dinitrofluoren-9-One	18.8947	16.6457		29.5394	23.095	17.762
